# Supplementary material for: Nemo-like kinase disrupts nuclear import and drives TDP43 mislocalization in ALS
Source: J Clin Invest. 2025 Jun 24;135(17):e188138. doi: 10.1172/JCI188138 (PMC12404744; doi:10.1172/JCI188138)
Supplement: Supporting data values [file jci-135-188138-s019.xlsx]

## Sheet: Fig1B-F_FigS2B-G
experiment	Image	ROI	Cy5.Mean	Cy5.StDev	Cy5.CV	Cy5.Whole	Cy5.Cyto	RFP.Mean	RFP.StDev	RFP.CV	RFP.Whole	RFP.Cyto	GFP.Mean	GFP.StDev	GFP.CV	GFP.Whole	GFP.Cyto	Whole.Area	Nuc.Area	Cyto.Area
tALS125_1	KN__0	0	229.66	266.38	0.86	12244061	1381437	94.18	131.03	0.72	5021335	611273	356.09	241.85	1.47	18984455	11180869	53314	23061	30253
tALS125_1	KN__0	1	287.21	254.81	1.13	17558885	5188888	136.71	154.2	0.89	8357766	1614319	308.36	225.34	1.37	18852265	10069254	61137	29137	32000
tALS125_1	KN__1	0	257.89	312.14	0.83	17654901	1679281	165.61	220.27	0.75	11337715	980069	379.61	243.94	1.56	25987727	14014836	68459	29804	38655
tALS125_1	KN__2	0	197.95	224.89	0.88	10835197	1612934	97.86	144.48	0.68	5356457	553652	370.09	253.21	1.46	20257923	11395262	54738	22441	32297
tALS125_1	KN__2	1	192.92	223.59	0.86	11533243	1748498	99.73	131.93	0.76	5962345	790579	181.14	117.47	1.54	10829360	6261089	59783	23760	36023
tALS125_1	KN__3	0	183.59	228.23	0.8	10626385	1548738	89.71	134.41	0.67	5192459	536980	425.16	286.84	1.48	24609195	14970207	57882	21742	36140
tALS125_1	KN__3	1	242.13	350.65	0.69	12935086	1403731	103.7	166.46	0.62	5539652	645323	393.05	298.14	1.32	20996976	13865950	53421	17376	36045
tALS125_1	KN__3	2	222.99	248.63	0.9	10521332	1193867	108.75	155.73	0.7	5131156	342312	552.25	342.6	1.61	26056032	11158021	47182	21892	25290
tALS125_1	KN__4	0	153.89	190.05	0.81	11199755	1992139	82.25	140.05	0.59	5985589	764467	388.86	266	1.46	28299671	20265769	72776	24911	47865
tALS125_1	KN__5	0	215.24	229.9	0.94	19665820	2626502	140.83	202.65	0.69	12867381	1787580	276.82	192.98	1.43	25292018	11915218	91365	46337	45028
tALS125_1	KN__5	1	216.83	240.47	0.9	16183159	1537346	127.8	153.17	0.83	9538054	1820538	207.6	143.7	1.44	15494116	7156033	74635	40977	33658
tALS125_1	KN__6	0	178.89	206.91	0.86	11414874	1571363	116.2	185.06	0.63	7414438	713309	392.35	268.01	1.46	25035990	13859456	63810	26909	36901
tALS125_1	KN__7	0	161.12	172.35	0.93	17176338	2238664	91.28	120.77	0.76	9730819	1066796	367.84	247.87	1.48	39214379	18244280	106608	53688	52920
tALS125_1	KN__8	0	190.84	211.31	0.9	11094823	1555313	107.68	142.49	0.76	6260049	1318494	494.95	350.45	1.41	28775121	17920899	58138	26099	32039
tALS125_1	KN__9	0	253.9	332.49	0.76	14047271	1694890	104.4	142.48	0.73	5776256	848560	205.53	148.27	1.39	11371315	5337484	55327	20194	35133
tALS125_1	KN__9	1	226.86	289.98	0.78	13702067	1867874	102.43	146.57	0.7	6186506	922336	205.02	144.86	1.42	12383148	7363546	60399	22504	37895
tALS125_1	WT_001_0	0	661.93	477.12	1.39	21183856	7009161	141.11	105.31	1.34	4516067	1352478	463.94	302.07	1.54	14847582	4090788	32003	23704	8299
tALS125_1	WT_001_0	1	625.37	470.44	1.33	21029949	7494136	66.69	56.41	1.18	2242804	510006	835.02	481.36	1.73	28079940	7343571	33628	22383	11245
tALS125_1	WT_001_1	0	513.61	366.18	1.4	30609933	15970364	117.47	117.7	1	7000985	2121003	490.83	294.13	1.67	29252642	14675520	59598	27297	32301
tALS125_1	WT_001_1	1	416.75	340.47	1.22	19769584	9630025	115.95	117.25	0.99	5500446	1753151	442.76	327.18	1.35	21003827	10280787	47438	21011	26427
tALS125_1	WT_001_10	0	409.62	494.45	0.83	17133788	3528543	111.29	99.32	1.12	4655074	2245860	256.95	172.79	1.49	10747666	5755046	41828	14218	27610
tALS125_1	WT_001_10	1	422.56	422.27	1	13245848	2006986	117.42	102.16	1.15	3680743	1622501	234.65	152.96	1.53	7355694	3538938	31347	14709	16638
tALS125_1	WT_001_3	0	664.36	503.9	1.32	27594174	12535379	145.98	107.86	1.35	6063258	2452091	803.01	557.01	1.44	33353034	12540060	41535	23841	17694
tALS125_1	WT_001_4	0	434.88	514.95	0.84	24512198	4900880	130.16	178.95	0.73	7336672	1995309	458.49	322.32	1.42	25843054	15881613	56366	19280	37086
tALS125_1	WT_001_4	1	371.78	328.74	1.13	16411849	5461195	98.98	154.25	0.64	4369411	1449918	297.4	203.06	1.46	13128423	7405969	44144	17514	26630
tALS125_1	WT_001_5	0	548.13	446.06	1.23	30309770	15764316	118.14	113.99	1.04	6532723	2184538	432.9	294.26	1.47	23937954	10937828	55297	28971	26326
tALS125_1	WT_001_6	0	357.91	272.12	1.32	20808658	10189279	97.22	115.9	0.84	5652240	1774421	591.78	436.28	1.36	34406248	20633440	58140	22331	35809
tALS125_1	WT_001_6	1	582.24	425.71	1.37	24036560	13443278	120.24	106.92	1.12	4963917	1734457	926.66	602.1	1.54	38255364	17483620	41283	18189	23094
tALS125_1	WT_001_7	0	329.27	353.53	0.93	18739092	2443078	109.98	156.07	0.7	6259084	1061055	301.61	225.22	1.34	17164677	9545729	56911	26712	30199
tALS125_1	WT_001_8	0	389.28	453.34	0.86	19117509	3057432	110.59	192.62	0.57	5431223	1323034	332.35	228.42	1.45	16321489	8534120	49110	18589	30521
tALS125_1	WT_001_9	0	313.33	277.91	1.13	29307043	10086137	83.57	102.67	0.81	7816340	2627547	355.43	270.84	1.31	33245216	22163610	93535	31513	62022
tALS125_1	WT_001_9	1	273.41	244.89	1.12	26057071	13017923	74.96	100.26	0.75	7144000	3346832	412.1	295.57	1.39	39274426	27202869	95303	22737	72566
tALS125_1	WT__0	0	359.55	315.26	1.14	19465674	5847669	116.79	158.03	0.74	6322669	2251123	390.01	270.63	1.44	21114874	12279303	54139	21991	32148
tALS125_2	KN_0	0	24.86	33.65	0.74	1875182	928880	60.06	61.56	0.98	4531237	2217338	168.62	114.32	1.48	12721082	9110826	75442	20134	55308
tALS125_2	KN_0	1	32.1	30.58	1.05	1656431	709983	86.27	77.95	1.11	4452090	1969399	185.53	110.39	1.68	9574282	6494252	51605	17888	33717
tALS125_2	KN_0	2	29.23	76.03	0.38	2455877	945767	68.71	107.47	0.64	5772990	473554	126.67	105.77	1.2	10643304	5185688	84023	27393	56630
tALS125_2	KN_0	3	39.22	38.6	1.02	3824859	1423076	121.49	127.97	0.95	11848939	3481458	124.01	91.05	1.36	12094865	5234425	97533	39666	57867
tALS125_2	KN_1	0	23.78	27.7	0.86	1408199	541498	80.78	113.59	0.71	4782518	484540	191.14	143.19	1.33	11316557	6476549	59206	22452	36754
tALS125_2	KN_1	1	30.08	29.32	1.03	1343209	437283	83.43	98.36	0.85	3725902	373071	231.75	129.67	1.79	10349443	5617792	44658	20606	24052
tALS125_2	KN_1	2	31.97	39.07	0.82	1356248	467974	107.66	137.24	0.78	4566437	332258	219.45	151.78	1.45	9308457	4110898	42417	19029	23388
tALS125_2	KN_1	3	32.85	36.32	0.9	1211310	350825	102.32	125.82	0.81	3772744	253667	211.09	147.66	1.43	7783387	2569617	36873	18914	17959
tALS125_2	KN_1	4	31.46	31.4	1	1605444	412433	86.91	111.79	0.78	4435289	303392	107.83	77.9	1.38	5502809	2239575	51034	23467	27567
tALS125_2	KN_1	5	29.37	29.15	1.01	1736420	457489	89.26	117.75	0.76	5276625	339953	119.56	87.8	1.36	7067999	2759707	59117	27499	31618
tALS125_2	KN_10	0	19.88	21.68	0.92	1939312	562880	70.43	120.75	0.58	6871003	442413	525.06	403.05	1.3	51224496	26946793	97560	37155	60405
tALS125_2	KN_10	1	25.63	26.35	0.97	1779350	521152	84.63	120.78	0.7	5874862	519789	496.72	369.32	1.34	34483094	15957870	69422	28125	41297
tALS125_2	KN_11	0	39.05	90.71	0.43	2495196	524572	77.77	95.81	0.81	4969479	411073	244.83	144.25	1.7	15644393	7981659	63898	30309	33589
tALS125_2	KN_11	1	22.05	24.5	0.9	2344273	795710	78.56	120.91	0.65	8353697	712613	196.31	124.14	1.58	20875461	11185592	106340	36525	69815
tALS125_2	KN_12	0	23.24	23.24	1	1255562	483725	67.49	92.35	0.73	3646519	425115	344.35	218.47	1.58	18604801	10846099	54028	20523	33505
tALS125_2	KN_13	0	26.11	26.14	1	1865147	534750	74.77	102.44	0.73	5340441	352579	774.74	536.6	1.44	55333190	35010730	71422	31326	40096
tALS125_2	KN_14	0	31.04	35.91	0.86	3629801	1073385	73.12	111.42	0.66	8550480	1054087	366.56	261.59	1.4	42864673	30290893	116938	39674	77264
tALS125_2	KN_14	1	31.71	36.76	0.86	2786861	830951	65.46	99.76	0.66	5753029	629774	249.95	169.5	1.47	21965810	15001015	87880	30962	56918
tALS125_2	KN_2	0	18.36	20.72	0.89	1810448	649637	66.04	98.65	0.67	6513568	783980	127.95	92.56	1.38	12618660	6273408	98625	31648	66977
tALS125_2	KN_2	1	19.75	22.1	0.89	1694841	533313	70.73	106.11	0.67	6070559	731341	123.02	92.96	1.32	10558554	4906504	85830	30422	55408
tALS125_2	KN_3	0	21.88	24.96	0.88	1922358	596360	72.39	112.16	0.65	6360004	567815	269.91	175.71	1.54	23714041	15826009	87859	31579	56280
tALS125_2	KN_3	1	25.53	28.07	0.91	1896181	592837	70.77	109.64	0.65	5257073	552369	275.31	204.55	1.35	20449612	11690171	74279	28316	45963
tALS125_2	KN_4	0	22.32	29.06	0.77	2927141	984989	69.05	115.37	0.6	9053646	1168653	236.35	145.71	1.62	30990804	21907645	131120	34330	96790
tALS125_2	KN_4	1	20.88	25.24	0.83	2332663	776422	69.99	109.07	0.64	7818073	1012415	185.9	113.51	1.64	20766071	13450888	111704	33636	78068
tALS125_2	KN_5	0	29.19	30.86	0.95	1498889	356882	81.87	104.72	0.78	4203540	395973	167.06	219.08	0.76	8577804	3103856	51347	23603	27744
tALS125_2	KN_6	0	24.85	25.54	0.97	1743982	472752	78.2	104.02	0.75	5487248	409908	822.7	527.78	1.56	57728114	34140607	70169	30284	39885
tALS125_2	KN_7	0	31.49	36.21	0.87	1719003	423919	82.69	112.4	0.74	4513491	493700	161.96	107.08	1.51	8840614	4274405	54586	21144	33442
tALS125_2	KN_7	1	36.52	38.33	0.95	1203400	296161	90.21	110.3	0.82	2972665	333731	223.97	144.28	1.55	7380582	4418572	32954	13968	18986
tALS125_2	KN_7	2	31.29	36.39	0.86	1778158	469745	76.02	104.03	0.73	4319705	491201	178.31	107.45	1.66	10133043	5484944	56827	21422	35405
tALS125_2	KN_8	0	20.9	21.59	0.97	1277781	354051	78.97	103.58	0.76	4826979	442770	163.07	121.08	1.35	9967440	3864737	61125	25910	35215
tALS125_2	KN_8	1	22.57	23.39	0.96	1479938	457709	82.54	112.6	0.73	5412029	523950	144.32	108.62	1.33	9462243	4092138	65565	26058	39507
tALS125_2	KN_9	0	20.04	22.42	0.89	1565557	589049	52.79	83.57	0.63	4122775	546503	121.54	92.6	1.31	9493103	4721010	78104	25201	52903
tALS125_2	KN_9	1	20.12	23.51	0.86	1539672	619553	51.12	82.58	0.62	3912362	523090	131.66	106.24	1.24	10075388	5847290	76527	21386	55141
tALS125_2	WT_0	0	28.21	25.84	1.09	1555895	752169	83.32	76.17	1.09	4596002	2564339	156.25	106.77	1.46	8618710	5160192	55158	18182	36976
tALS125_2	WT_0	1	36.39	34.03	1.07	1928701	466862	70.04	79.81	0.88	3711710	978848	117.39	78.25	1.5	6221222	2555851	52994	27799	25195
tALS125_2	WT_0	2	43.01	35.78	1.2	2259619	444147	93.93	73.85	1.27	4934488	1227017	233.47	160.57	1.45	12265198	4065493	52534	32927	19607
tALS125_2	WT_1	0	50.16	42.21	1.19	2965692	822877	74.02	59.26	1.25	4376367	1337993	349.42	384.34	0.91	20659725	8466808	59125	32783	26342
tALS125_2	WT_10	0	21.62	19.56	1.11	1810911	840702	62.67	74.46	0.84	5248677	1785752	379.74	257.05	1.48	31804241	19645976	83752	31473	52279
tALS125_2	WT_11	0	31.79	34.53	0.92	1814985	473793	63.17	59.21	1.07	3605980	1049144	378.15	238.3	1.59	21586891	10912452	57085	29491	27594
tALS125_2	WT_11	1	39.99	34.53	1.16	2064526	310844	77.94	69.69	1.12	4023304	791269	237.26	156.93	1.51	12247177	3515657	51620	36269	15351
tALS125_2	WT_12	0	24.79	22.38	1.11	1921856	886960	70.03	69.18	1.01	5428645	2463450	432.74	371.67	1.16	33544871	19411827	77517	30665	46852
tALS125_2	WT_12	1	29.12	26.29	1.11	2206539	840759	80.12	68.52	1.17	6071047	2169677	356.97	257.27	1.39	27049914	13204012	75776	33465	42311
tALS125_2	WT_13	0	26.84	22.33	1.2	1159869	397524	69.76	61.91	1.13	3014696	847215	173.06	129.34	1.34	7478830	2745702	43214	21332	21882
tALS125_2	WT_13	1	36.2	32.36	1.12	1327893	390170	58.84	48.29	1.22	2158470	901669	254.98	178.08	1.43	9353610	3738090	36684	20531	16153
tALS125_2	WT_14	0	26.27	25.43	1.03	1964443	600623	64.29	79.4	0.81	4806519	1537929	95.44	71.99	1.33	7135488	3271964	74766	33926	40840
tALS125_2	WT_15	0	42.85	47.54	0.9	2156981	289407	64.77	56	1.16	3260600	599393	203.64	149.87	1.36	10251378	4294494	50341	31460	18881
tALS125_2	WT_15	1	35.94	31.59	1.14	1756489	514193	82.48	81.18	1.02	4031472	1003314	100.07	65.05	1.54	4891209	2289746	48878	24232	24646
tALS125_2	WT_15	2	26.59	21.21	1.25	1408388	497850	70.8	71.58	0.99	3749494	1015192	329.55	219.46	1.5	17451888	9838984	52957	25908	27049
tALS125_2	WT_2	0	39.25	37.27	1.05	2012721	595527	75.62	97.3	0.78	3877870	971050	205.88	141.33	1.46	10557290	5166441	51280	23591	27689
tALS125_2	WT_2	1	49.08	44.33	1.11	3477392	1147220	74.49	72.26	1.03	5277191	1973262	171.57	113.22	1.52	12154836	6059301	70846	31424	39422
tALS125_2	WT_3	0	30.63	31.65	0.97	1464044	366346	70.45	63.25	1.11	3367726	1259661	205.99	152.95	1.35	9846507	4857149	47800	22484	25316
tALS125_2	WT_4	0	26.49	25.89	1.02	2387344	1148243	60.03	66.01	0.91	5409060	2031350	126.86	91.63	1.38	11431221	6288665	90109	26561	63548
tALS125_2	WT_5	0	30.47	29.69	1.03	1608983	603087	66.72	56.05	1.19	3523267	1787569	123.18	88.26	1.4	6504432	3089868	52804	19620	33184
tALS125_2	WT_6	0	33.59	33.03	1.02	2054261	750316	81.03	79.42	1.02	4956364	1659458	142.04	97.11	1.46	8687730	4506677	61164	21824	39340
tALS125_2	WT_7	0	53.56	58.11	0.92	2438423	524753	54.07	42.17	1.28	2461493	911034	186.21	129.58	1.44	8477172	4489099	45526	23731	21795
tALS125_2	WT_7	1	48.41	49.78	0.97	1741690	261392	75.38	62.77	1.2	2711737	669440	108.76	76.36	1.42	3912794	1446505	35976	22021	13955
tALS125_2	WT_8	0	30.57	29.27	1.04	1524855	373108	73.39	68.87	1.07	3660847	1088455	190.54	127.24	1.5	9504754	3997124	49882	26124	23758
tALS125_2	WT_8	1	34.99	36.42	0.96	1882999	488703	77.31	73.75	1.05	4160781	1253819	217.28	145.53	1.49	11693488	7316417	53817	23884	29933
tALS125_2	WT_9	0	35.74	30.72	1.16	1877866	572018	68.75	75.59	0.91	3612401	814228	329.76	239.25	1.38	17326773	7552281	52543	26940	25603
tALS125_2	WT_9	1	56.9	66.69	0.85	2417170	433251	76.55	53.75	1.42	3252055	1062209	330.89	233.24	1.42	14057132	4577072	42483	28189	14294
tALS125_3	KN__0	0	229.66	266.38	0.86	12244061	1381437	94.18	131.03	0.72	5021335	611273	356.09	241.85	1.47	18984455	11180869	53314	23061	30253
tALS125_3	KN__0	1	287.21	254.81	1.13	17558885	5188888	136.71	154.2	0.89	8357766	1614319	308.36	225.34	1.37	18852265	10069254	61137	29137	32000
tALS125_3	KN__1	0	257.89	312.14	0.83	17654901	1679281	165.61	220.27	0.75	11337715	980069	379.61	243.94	1.56	25987727	14014836	68459	29804	38655
tALS125_3	KN__2	0	197.95	224.89	0.88	10835197	1612934	97.86	144.48	0.68	5356457	553652	370.09	253.21	1.46	20257923	11395262	54738	22441	32297
tALS125_3	KN__2	1	192.92	223.59	0.86	11533243	1748498	99.73	131.93	0.76	5962345	790579	181.14	117.47	1.54	10829360	6261089	59783	23760	36023
tALS125_3	KN__3	0	183.59	228.23	0.8	10626385	1548738	89.71	134.41	0.67	5192459	536980	425.16	286.84	1.48	24609195	14970207	57882	21742	36140
tALS125_3	KN__3	1	242.13	350.65	0.69	12935086	1403731	103.7	166.46	0.62	5539652	645323	393.05	298.14	1.32	20996976	13865950	53421	17376	36045
tALS125_3	KN__3	2	222.99	248.63	0.9	10521332	1193867	108.75	155.73	0.7	5131156	342312	552.25	342.6	1.61	26056032	11158021	47182	21892	25290
tALS125_3	KN__4	0	153.89	190.05	0.81	11199755	1992139	82.25	140.05	0.59	5985589	764467	388.86	266	1.46	28299671	20265769	72776	24911	47865
tALS125_3	KN__5	0	215.24	229.9	0.94	19665820	2626502	140.83	202.65	0.69	12867381	1787580	276.82	192.98	1.43	25292018	11915218	91365	46337	45028
tALS125_3	KN__5	1	216.83	240.47	0.9	16183159	1537346	127.8	153.17	0.83	9538054	1820538	207.6	143.7	1.44	15494116	7156033	74635	40977	33658
tALS125_3	KN__6	0	178.89	206.91	0.86	11414874	1571363	116.2	185.06	0.63	7414438	713309	392.35	268.01	1.46	25035990	13859456	63810	26909	36901
tALS125_3	KN__7	0	161.12	172.35	0.93	17176338	2238664	91.28	120.77	0.76	9730819	1066796	367.84	247.87	1.48	39214379	18244280	106608	53688	52920
tALS125_3	KN__8	0	190.84	211.31	0.9	11094823	1555313	107.68	142.49	0.76	6260049	1318494	494.95	350.45	1.41	28775121	17920899	58138	26099	32039
tALS125_3	KN__9	0	253.9	332.49	0.76	14047271	1694890	104.4	142.48	0.73	5776256	848560	205.53	148.27	1.39	11371315	5337484	55327	20194	35133
tALS125_3	KN__9	1	226.86	289.98	0.78	13702067	1867874	102.43	146.57	0.7	6186506	922336	205.02	144.86	1.42	12383148	7363546	60399	22504	37895
tALS125_3	WT_001_0	0	661.93	477.12	1.39	21183856	7009161	141.11	105.31	1.34	4516067	1352478	463.94	302.07	1.54	14847582	4090788	32003	23704	8299
tALS125_3	WT_001_0	1	625.37	470.44	1.33	21029949	7494136	66.69	56.41	1.18	2242804	510006	835.02	481.36	1.73	28079940	7343571	33628	22383	11245
tALS125_3	WT_001_1	0	513.61	366.18	1.4	30609933	15970364	117.47	117.7	1	7000985	2121003	490.83	294.13	1.67	29252642	14675520	59598	27297	32301
tALS125_3	WT_001_1	1	416.75	340.47	1.22	19769584	9630025	115.95	117.25	0.99	5500446	1753151	442.76	327.18	1.35	21003827	10280787	47438	21011	26427
tALS125_3	WT_001_10	0	409.62	494.45	0.83	17133788	3528543	111.29	99.32	1.12	4655074	2245860	256.95	172.79	1.49	10747666	5755046	41828	14218	27610
tALS125_3	WT_001_10	1	422.56	422.27	1	13245848	2006986	117.42	102.16	1.15	3680743	1622501	234.65	152.96	1.53	7355694	3538938	31347	14709	16638
tALS125_3	WT_001_3	0	664.36	503.9	1.32	27594174	12535379	145.98	107.86	1.35	6063258	2452091	803.01	557.01	1.44	33353034	12540060	41535	23841	17694
tALS125_3	WT_001_4	0	434.88	514.95	0.84	24512198	4900880	130.16	178.95	0.73	7336672	1995309	458.49	322.32	1.42	25843054	15881613	56366	19280	37086
tALS125_3	WT_001_4	1	371.78	328.74	1.13	16411849	5461195	98.98	154.25	0.64	4369411	1449918	297.4	203.06	1.46	13128423	7405969	44144	17514	26630
tALS125_3	WT_001_5	0	548.13	446.06	1.23	30309770	15764316	118.14	113.99	1.04	6532723	2184538	432.9	294.26	1.47	23937954	10937828	55297	28971	26326
tALS125_3	WT_001_6	0	357.91	272.12	1.32	20808658	10189279	97.22	115.9	0.84	5652240	1774421	591.78	436.28	1.36	34406248	20633440	58140	22331	35809
tALS125_3	WT_001_6	1	582.24	425.71	1.37	24036560	13443278	120.24	106.92	1.12	4963917	1734457	926.66	602.1	1.54	38255364	17483620	41283	18189	23094
tALS125_3	WT_001_7	0	329.27	353.53	0.93	18739092	2443078	109.98	156.07	0.7	6259084	1061055	301.61	225.22	1.34	17164677	9545729	56911	26712	30199
tALS125_3	WT_001_8	0	389.28	453.34	0.86	19117509	3057432	110.59	192.62	0.57	5431223	1323034	332.35	228.42	1.45	16321489	8534120	49110	18589	30521
tALS125_3	WT_001_9	0	313.33	277.91	1.13	29307043	10086137	83.57	102.67	0.81	7816340	2627547	355.43	270.84	1.31	33245216	22163610	93535	31513	62022
tALS125_3	WT_001_9	1	273.41	244.89	1.12	26057071	13017923	74.96	100.26	0.75	7144000	3346832	412.1	295.57	1.39	39274426	27202869	95303	22737	72566
tALS125_3	WT__0	0	359.55	315.26	1.14	19465674	5847669	116.79	158.03	0.74	6322669	2251123	390.01	270.63	1.44	21114874	12279303	54139	21991	32148

## Sheet: Fig1H_FigS2H
experiment	Image	Cy5.Mean	Cy5.StDev	Cy5.CV	Cy5.Whole	Cy5.Cyto	RFP.Mean	RFP.StDev	RFP.CV	RFP.Whole	RFP.Cyto	GFP.Mean	GFP.StDev	GFP.CV	GFP.Whole	GFP.Cyto	Whole.Area	Nuc.Area	Cyto.Area
tALS125_1	KN_1	158.49	240.52	0.66	12737184	1774775	158.49	240.52	0.66	12737184	1774775	158.49	240.52	0.66	12737184	1774775	80368	23091	57277
tALS125_1	KN_2	229.69	300.11	0.77	20954803	2188742	229.69	300.11	0.77	20954803	2188742	229.69	300.11	0.77	20954803	2188742	91230	33838	57392
tALS125_1	KN_3	236.82	246.24	0.96	10976411	744313	236.82	246.24	0.96	10976411	744313	236.82	246.24	0.96	10976411	744313	46350	23688	22662
tALS125_1	KN_3	114.71	195.71	0.59	4891338	1566331	114.71	195.71	0.59	4891338	1566331	114.71	195.71	0.59	4891338	1566331	42641	7120	35521
tALS125_1	KN_4	163.27	231.33	0.71	10736460	1405093	163.27	231.33	0.71	10736460	1405093	163.27	231.33	0.71	10736460	1405093	65760	21912	43848
tALS125_1	KN_4	186.66	294.15	0.63	9144232	1358871	186.66	294.15	0.63	9144232	1358871	186.66	294.15	0.63	9144232	1358871	48990	13049	35941
tALS125_1	KN_5	132.04	179.16	0.74	12312787	2520551	132.04	179.16	0.74	12312787	2520551	132.04	179.16	0.74	12312787	2520551	93253	26857	66396
tALS125_1	KN_5	196.08	236.45	0.83	17658689	1930222	196.08	236.45	0.83	17658689	1930222	196.08	236.45	0.83	17658689	1930222	90059	41912	48147
tALS125_1	KN_5	139.1	170.11	0.82	8646942	2816651	139.1	170.11	0.82	8646942	2816651	139.1	170.11	0.82	8646942	2816651	64348	19132	45216
tALS125_1	KN_6	160.73	197.87	0.81	14276018	2083502	160.73	197.87	0.81	14276018	2083502	160.73	197.87	0.81	14276018	2083502	88822	33923	54899
tALS125_1	KN_6	182.52	180.3	1.01	9118926	1049470	182.52	180.3	1.01	9118926	1049470	182.52	180.3	1.01	9118926	1049470	60261	35781	24480
tALS125_1	KN_7	218.73	301.22	0.73	18248995	2454757	218.73	301.22	0.73	18248995	2454757	218.73	301.22	0.73	18248995	2454757	83433	28558	54875
tALS125_1	WT_1	284.78	310.7	0.92	19930559	6271095	284.78	310.7	0.92	19930559	6271095	284.78	310.7	0.92	19930559	6271095	69987	22057	47930
tALS125_1	WT_2	439.59	471.45	0.93	22752476	9178265	439.59	471.45	0.93	22752476	9178265	439.59	471.45	0.93	22752476	9178265	51758	22437	29321
tALS125_1	WT_2	554.82	476	1.17	24795803	9929127	554.82	476	1.17	24795803	9929127	554.82	476	1.17	24795803	9929127	44692	25165	19527
tALS125_1	WT_3	273.18	318.28	0.86	14737198	7019141	273.18	318.28	0.86	14737198	7019141	273.18	318.28	0.86	14737198	7019141	53946	17933	36013
tALS125_1	WT_4	330.7	406.73	0.81	14225141	2244848	330.7	406.73	0.81	14225141	2244848	330.7	406.73	0.81	14225141	2244848	43015	15725	27290
tALS125_1	WT_4	501.45	561.06	0.89	21916257	9887723	501.45	561.06	0.89	21916257	9887723	501.45	561.06	0.89	21916257	9887723	43706	17682	26024
tALS125_1	WT_4	349.76	483.39	0.72	16903700	3294643	349.76	483.39	0.72	16903700	3294643	349.76	483.39	0.72	16903700	3294643	48329	14237	34092
tALS125_1	WT_5	532.82	467.11	1.14	32485386	17518700	532.82	467.11	1.14	32485386	17518700	532.82	467.11	1.14	32485386	17518700	64957	21996	42961
tALS125_1	WT_5	578.32	451.25	1.28	30363731	17517590	578.32	451.25	1.28	30363731	17517590	578.32	451.25	1.28	30363731	17517590	52503	17061	35442
tALS125_1	WT_6	392.41	366.78	1.07	27376406	15327194	392.41	366.78	1.07	27376406	15327194	392.41	366.78	1.07	27376406	15327194	69765	30933	38832
tALS125_1	WT_6	532.16	506.84	1.05	30851322	15201909	532.16	506.84	1.05	30851322	15201909	532.16	506.84	1.05	30851322	15201909	57974	25234	32740
tALS125_1	WT_7	352.22	477.84	0.74	26358176	5270146	352.22	477.84	0.74	26358176	5270146	352.22	477.84	0.74	26358176	5270146	74835	23181	51654
tALS125_1	WT_7	304.93	323.22	0.94	16895503	5944530	304.93	323.22	0.94	16895503	5944530	304.93	323.22	0.94	16895503	5944530	55407	17491	37916
tALS125_1	WT_8	407.83	445.83	0.91	30855276	16296135	407.83	445.83	0.91	30855276	16296135	407.83	445.83	0.91	30855276	16296135	75658	29012	46646
tALS125_1	WT_9	323.98	318.89	1.02	23215761	12593634	323.98	318.89	1.02	23215761	12593634	323.98	318.89	1.02	23215761	12593634	71657	22332	49325
tALS125_1	WT_9	447.07	442.45	1.01	27081477	16633106	447.07	442.45	1.01	27081477	16633106	447.07	442.45	1.01	27081477	16633106	60576	18119	42457
tALS125_1	WT_10	282.6	345.54	0.82	20819628	3058159	282.6	345.54	0.82	20819628	3058159	282.6	345.54	0.82	20819628	3058159	73672	27759	45913
tALS125_1	WT_11	338.2	438.52	0.77	23860725	3402990	338.2	438.52	0.77	23860725	3402990	338.2	438.52	0.77	23860725	3402990	70552	23963	46589
tALS125_1	WT_12	150.64	183.58	0.82	5021755	1044175	150.64	183.58	0.82	5021755	1044175	150.64	183.58	0.82	5021755	1044175	33336	11119	22217
tALS125_2	KN_1	234.91	255.39	0.92	19490370	5367610	234.91	255.39	0.92	19490370	5367610	234.91	255.39	0.92	19490370	5367610	82968	32545	50423
tALS125_2	KN_2	229.66	266.38	0.86	12244061	1381437	94.18	131.03	0.72	5021335	611273	356.09	241.85	1.47	18984455	11180869	53314	23061	30253
tALS125_2	KN_2	287.21	254.81	1.13	17558885	5188888	136.71	154.2	0.89	8357766	1614319	308.36	225.34	1.37	18852265	10069254	61137	29137	32000
tALS125_2	KN_3	257.89	312.14	0.83	17654901	1679281	165.61	220.27	0.75	11337715	980069	379.61	243.94	1.56	25987727	14014836	68459	29804	38655
tALS125_2	KN_4	183.59	228.23	0.8	10626385	1548738	89.71	134.41	0.67	5192459	536980	425.16	286.84	1.48	24609195	14970207	57882	21742	36140
tALS125_2	KN_4	222.99	248.63	0.9	10521332	1193867	108.75	155.73	0.7	5131156	342312	552.25	342.6	1.61	26056032	11158021	47182	21892	25290
tALS125_2	KN_5	153.89	190.05	0.81	11199755	1992139	82.25	140.05	0.59	5985589	764467	388.86	266	1.46	28299671	20265769	72776	24911	47865
tALS125_2	KN_6	188.06	227.6	0.83	21485120	3376179	188.06	227.6	0.83	21485120	3376179	188.06	227.6	0.83	21485120	3376179	114247	48609	65638
tALS125_2	KN_7	215.24	229.9	0.94	19665820	2626502	140.83	202.65	0.69	12867381	1787580	276.82	192.98	1.43	25292018	11915218	91365	46337	45028
tALS125_2	KN_7	216.83	240.47	0.9	16183159	1537346	127.8	153.17	0.83	9538054	1820538	207.6	143.7	1.44	15494116	7156033	74635	40977	33658
tALS125_2	KN_7	215.46	206.62	1.04	9121615	1050959	215.46	206.62	1.04	9121615	1050959	215.46	206.62	1.04	9121615	1050959	42335	22724	19611
tALS125_2	KN_8	178.89	206.91	0.86	11414874	1571363	116.2	185.06	0.63	7414438	713309	392.35	268.01	1.46	25035990	13859456	63810	26909	36901
tALS125_2	KN_9	161.12	172.35	0.93	17176338	2238664	91.28	120.77	0.76	9730819	1066796	367.84	247.87	1.48	39214379	18244280	106608	53688	52920
tALS125_2	WT_1	359.55	315.26	1.14	19465674	5847669	116.79	158.03	0.74	6322669	2251123	390.01	270.63	1.44	21114874	12279303	54139	21991	32148
tALS125_2	WT_2	661.93	477.12	1.39	21183856	7009161	141.11	105.31	1.34	4516067	1352478	463.94	302.07	1.54	14847582	4090788	32003	23704	8299
tALS125_2	WT_2	625.37	470.44	1.33	21029949	7494136	66.69	56.41	1.18	2242804	510006	835.02	481.36	1.73	28079940	7343571	33628	22383	11245
tALS125_2	WT_3	513.61	366.18	1.4	30609933	15970364	117.47	117.7	1	7000985	2121003	490.83	294.13	1.67	29252642	14675520	59598	27297	32301
tALS125_2	WT_3	416.75	340.47	1.22	19769584	9630025	115.95	117.25	0.99	5500446	1753151	442.76	327.18	1.35	21003827	10280787	47438	21011	26427
tALS125_2	WT_4	409.62	494.45	0.83	17133788	3528543	111.29	99.32	1.12	4655074	2245860	256.95	172.79	1.49	10747666	5755046	41828	14218	27610
tALS125_2	WT_4	422.56	422.27	1	13245848	2006986	117.42	102.16	1.15	3680743	1622501	234.65	152.96	1.53	7355694	3538938	31347	14709	16638
tALS125_2	WT_5	664.36	503.9	1.32	27594174	12535379	145.98	107.86	1.35	6063258	2452091	803.01	557.01	1.44	33353034	12540060	41535	23841	17694
tALS125_2	WT_6	357.91	272.12	1.32	20808658	10189279	97.22	115.9	0.84	5652240	1774421	591.78	436.28	1.36	34406248	20633440	58140	22331	35809
tALS125_2	WT_6	582.24	425.71	1.37	24036560	13443278	120.24	106.92	1.12	4963917	1734457	926.66	602.1	1.54	38255364	17483620	41283	18189	23094
tALS125_2	WT_7	329.27	353.53	0.93	18739092	2443078	109.98	156.07	0.7	6259084	1061055	301.61	225.22	1.34	17164677	9545729	56911	26712	30199
tALS125_2	WT_8	389.28	453.34	0.86	19117509	3057432	110.59	192.62	0.57	5431223	1323034	332.35	228.42	1.45	16321489	8534120	49110	18589	30521
tALS125_2	WT_9	313.33	277.91	1.13	29307043	10086137	83.57	102.67	0.81	7816340	2627547	355.43	270.84	1.31	33245216	22163610	93535	31513	62022
tALS125_2	WT_9	273.41	244.89	1.12	26057071	13017923	74.96	100.26	0.75	7144000	3346832	412.1	295.57	1.39	39274426	27202869	95303	22737	72566
tALS125_3	KN_1	197.95	224.89	0.88	10835197	1612934	97.86	144.48	0.68	5356457	553652	370.09	253.21	1.46	20257923	11395262	54738	22441	32297
tALS125_3	KN_1	192.92	223.59	0.86	11533243	1748498	99.73	131.93	0.76	5962345	790579	181.14	117.47	1.54	10829360	6261089	59783	23760	36023
tALS125_3	KN_2	242.13	350.65	0.69	12935086	1403731	103.7	166.46	0.62	5539652	645323	393.05	298.14	1.32	20996976	13865950	53421	17376	36045
tALS125_3	KN_3	136.86	154.61	0.89	10826656	2101496	136.86	154.61	0.89	10826656	2101496	136.86	154.61	0.89	10826656	2101496	79107	32827	46280
tALS125_3	KN_4	160.85	186.56	0.86	11337490	1726594	160.85	186.56	0.86	11337490	1726594	160.85	186.56	0.86	11337490	1726594	70484	29024	41460
tALS125_3	KN_5	209.96	180.57	1.16	9812164	351434	209.96	180.57	1.16	9812164	351434	209.96	180.57	1.16	9812164	351434	55257	42445	12812
tALS125_3	KN_6	168.77	209.12	0.81	14122672	2106213	168.77	209.12	0.81	14122672	2106213	168.77	209.12	0.81	14122672	2106213	83679	31588	52091
tALS125_3	KN_7	190.84	211.31	0.9	11094823	1555313	107.68	142.49	0.76	6260049	1318494	494.95	350.45	1.41	28775121	17920899	58138	26099	32039
tALS125_3	KN_7	348.37	371.83	0.94	13459256	664909	348.37	371.83	0.94	13459256	664909	348.37	371.83	0.94	13459256	664909	38635	20517	18118
tALS125_3	KN_8	253.9	332.49	0.76	14047271	1694890	104.4	142.48	0.73	5776256	848560	205.53	148.27	1.39	11371315	5337484	55327	20194	35133
tALS125_3	KN_8	226.86	289.98	0.78	13702067	1867874	102.43	146.57	0.7	6186506	922336	205.02	144.86	1.42	12383148	7363546	60399	22504	37895
tALS125_3	WT_1	416.75	340.47	1.22	19769584	9630025	115.95	117.25	0.99	5500446	1753151	442.76	327.18	1.35	21003827	10280787	47438	21011	26427
tALS125_3	WT_2	409.62	494.45	0.83	17133788	3528543	111.29	99.32	1.12	4655074	2245860	256.95	172.79	1.49	10747666	5755046	41828	14218	27610
tALS125_3	WT_3	352.22	477.84	0.74	26358176	5270146	352.22	477.84	0.74	26358176	5270146	352.22	477.84	0.74	26358176	5270146	74835	23181	51654
tALS125_3	WT_3	304.93	323.22	0.94	16895503	5944530	304.93	323.22	0.94	16895503	5944530	304.93	323.22	0.94	16895503	5944530	55407	17491	37916
tALS125_3	WT_4	434.88	514.95	0.84	24512198	4900880	130.16	178.95	0.73	7336672	1995309	458.49	322.32	1.42	25843054	15881613	56366	19280	37086
tALS125_3	WT_4	371.78	328.74	1.13	16411849	5461195	98.98	154.25	0.64	4369411	1449918	297.4	203.06	1.46	13128423	7405969	44144	17514	26630
tALS125_3	WT_5	407.83	445.83	0.91	30855276	16296135	407.83	445.83	0.91	30855276	16296135	407.83	445.83	0.91	30855276	16296135	75658	29012	46646
tALS125_3	WT_6	548.13	446.06	1.23	30309770	15764316	118.14	113.99	1.04	6532723	2184538	432.9	294.26	1.47	23937954	10937828	55297	28971	26326
tALS125_3	WT_7	329.27	353.53	0.93	18739092	2443078	109.98	156.07	0.7	6259084	1061055	301.61	225.22	1.34	17164677	9545729	56911	26712	30199
tALS125_3	WT_8	338.2	438.52	0.77	23860725	3402990	338.2	438.52	0.77	23860725	3402990	338.2	438.52	0.77	23860725	3402990	70552	23963	46589
tALS125_3	WT_9	389.28	453.34	0.86	19117509	3057432	110.59	192.62	0.57	5431223	1323034	332.35	228.42	1.45	16321489	8534120	49110	18589	30521
tALS125_3	WT_10	150.64	183.58	0.82	5021755	1044175	150.64	183.58	0.82	5021755	1044175	150.64	183.58	0.82	5021755	1044175	33336	11119	22217
tALS125_3	WT_11	313.33	277.91	1.13	29307043	10086137	83.57	102.67	0.81	7816340	2627547	355.43	270.84	1.31	33245216	22163610	93535	31513	62022

## Sheet: Fig1J_FigS2I
i	Image	Cy5.Mean	Cy5.StDev	Cy5.CV	Cy5.Whole	Cy5.Cyto	RFP.Mean	RFP.StDev	RFP.CV	RFP.Whole	RFP.Cyto	GFP.Mean	GFP.StDev	GFP.CV	GFP.Whole	GFP.Cyto	Whole.Area	Nuc.Area	Cyto.Area
tALS125_1	KN_1	24.86	33.65	0.74	1875182	928880	60.06	61.56	0.98	4531237	2217338	168.62	114.32	1.48	12721082	9110826	75442	20134	55308
tALS125_1	KN_2	29.23	76.03	0.38	2455877	945767	68.71	107.47	0.64	5772990	473554	126.67	105.77	1.2	10643304	5185688	84023	27393	56630
tALS125_1	KN_3	39.22	38.6	1.02	3824859	1423076	121.49	127.97	0.95	11848939	3481458	124.01	91.05	1.36	12094865	5234425	97533	39666	57867
tALS125_1	KN_4	23.78	27.7	0.86	1408199	541498	80.78	113.59	0.71	4782518	484540	191.14	143.19	1.33	11316557	6476549	59206	22452	36754
tALS125_1	KN_5	30.08	29.32	1.03	1343209	437283	83.43	98.36	0.85	3725902	373071	231.75	129.67	1.79	10349443	5617792	44658	20606	24052
tALS125_1	KN_6	31.46	31.4	1	1605444	412433	86.91	111.79	0.78	4435289	303392	107.83	77.9	1.38	5502809	2239575	51034	23467	27567
tALS125_1	KN_7	29.37	29.15	1.01	1736420	457489	89.26	117.75	0.76	5276625	339953	119.56	87.8	1.36	7067999	2759707	59117	27499	31618
tALS125_1	KN_8	19.88	21.68	0.92	1939312	562880	70.43	120.75	0.58	6871003	442413	525.06	403.05	1.3	51224496	26946793	97560	37155	60405
tALS125_1	WT_1	36.39	34.03	1.07	1928701	466862	70.04	79.81	0.88	3711710	978848	117.39	78.25	1.5	6221222	2555851	52994	27799	25195
tALS125_1	WT_2	43.01	35.78	1.2	2259619	444147	93.93	73.85	1.27	4934488	1227017	233.47	160.57	1.45	12265198	4065493	52534	32927	19607
tALS125_1	WT_3	50.16	42.21	1.19	2965692	822877	74.02	59.26	1.25	4376367	1337993	349.42	384.34	0.91	20659725	8466808	59125	32783	26342
tALS125_1	WT_4	21.62	19.56	1.11	1810911	840702	62.67	74.46	0.84	5248677	1785752	379.74	257.05	1.48	31804241	19645976	83752	31473	52279
tALS125_1	WT_5	31.79	34.53	0.92	1814985	473793	63.17	59.21	1.07	3605980	1049144	378.15	238.3	1.59	21586891	10912452	57085	29491	27594
tALS125_1	WT_6	39.99	34.53	1.16	2064526	310844	77.94	69.69	1.12	4023304	791269	237.26	156.93	1.51	12247177	3515657	51620	36269	15351
tALS125_1	WT_7	24.79	22.38	1.11	1921856	886960	70.03	69.18	1.01	5428645	2463450	432.74	371.67	1.16	33544871	19411827	77517	30665	46852
tALS125_1	WT_8	29.12	26.29	1.11	2206539	840759	80.12	68.52	1.17	6071047	2169677	356.97	257.27	1.39	27049914	13204012	75776	33465	42311
tALS125_1	WT_9	26.84	22.33	1.2	1159869	397524	69.76	61.91	1.13	3014696	847215	173.06	129.34	1.34	7478830	2745702	43214	21332	21882
tALS125_1	WT_10	36.2	32.36	1.12	1327893	390170	58.84	48.29	1.22	2158470	901669	254.98	178.08	1.43	9353610	3738090	36684	20531	16153
tALS125_2	KN_1	25.63	26.35	0.97	1779350	521152	84.63	120.78	0.7	5874862	519789	496.72	369.32	1.34	34483094	15957870	69422	28125	41297
tALS125_2	KN_2	39.05	90.71	0.43	2495196	524572	77.77	95.81	0.81	4969479	411073	244.83	144.25	1.7	15644393	7981659	63898	30309	33589
tALS125_2	KN_3	22.05	24.5	0.9	2344273	795710	78.56	120.91	0.65	8353697	712613	196.31	124.14	1.58	20875461	11185592	106340	36525	69815
tALS125_2	KN_4	23.24	23.24	1	1255562	483725	67.49	92.35	0.73	3646519	425115	344.35	218.47	1.58	18604801	10846099	54028	20523	33505
tALS125_2	KN_5	26.11	26.14	1	1865147	534750	74.77	102.44	0.73	5340441	352579	774.74	536.6	1.44	55333190	35010730	71422	31326	40096
tALS125_2	KN_6	31.04	35.91	0.86	3629801	1073385	73.12	111.42	0.66	8550480	1054087	366.56	261.59	1.4	42864673	30290893	116938	39674	77264
tALS125_2	KN_7	31.71	36.76	0.86	2786861	830951	65.46	99.76	0.66	5753029	629774	249.95	169.5	1.47	21965810	15001015	87880	30962	56918
tALS125_2	KN_8	18.36	20.72	0.89	1810448	649637	66.04	98.65	0.67	6513568	783980	127.95	92.56	1.38	12618660	6273408	98625	31648	66977
tALS125_2	KN_9	19.75	22.1	0.89	1694841	533313	70.73	106.11	0.67	6070559	731341	123.02	92.96	1.32	10558554	4906504	85830	30422	55408
tALS125_2	KN_10	21.88	24.96	0.88	1922358	596360	72.39	112.16	0.65	6360004	567815	269.91	175.71	1.54	23714041	15826009	87859	31579	56280
tALS125_2	KN_11	25.53	28.07	0.91	1896181	592837	70.77	109.64	0.65	5257073	552369	275.31	204.55	1.35	20449612	11690171	74279	28316	45963
tALS125_2	WT_1	26.27	25.43	1.03	1964443	600623	64.29	79.4	0.81	4806519	1537929	95.44	71.99	1.33	7135488	3271964	74766	33926	40840
tALS125_2	WT_2	42.85	47.54	0.9	2156981	289407	64.77	56	1.16	3260600	599393	203.64	149.87	1.36	10251378	4294494	50341	31460	18881
tALS125_2	WT_3	35.94	31.59	1.14	1756489	514193	82.48	81.18	1.02	4031472	1003314	100.07	65.05	1.54	4891209	2289746	48878	24232	24646
tALS125_2	WT_4	26.59	21.21	1.25	1408388	497850	70.8	71.58	0.99	3749494	1015192	329.55	219.46	1.5	17451888	9838984	52957	25908	27049
tALS125_2	WT_5	39.25	37.27	1.05	2012721	595527	75.62	97.3	0.78	3877870	971050	205.88	141.33	1.46	10557290	5166441	51280	23591	27689
tALS125_2	WT_6	49.08	44.33	1.11	3477392	1147220	74.49	72.26	1.03	5277191	1973262	171.57	113.22	1.52	12154836	6059301	70846	31424	39422
tALS125_2	WT_7	30.63	31.65	0.97	1464044	366346	70.45	63.25	1.11	3367726	1259661	205.99	152.95	1.35	9846507	4857149	47800	22484	25316
tALS125_2	WT_8	26.49	25.89	1.02	2387344	1148243	60.03	66.01	0.91	5409060	2031350	126.86	91.63	1.38	11431221	6288665	90109	26561	63548
tALS125_3	KN_1	22.32	29.06	0.77	2927141	984989	69.05	115.37	0.6	9053646	1168653	236.35	145.71	1.62	30990804	21907645	131120	34330	96790
tALS125_3	KN_2	20.88	25.24	0.83	2332663	776422	69.99	109.07	0.64	7818073	1012415	185.9	113.51	1.64	20766071	13450888	111704	33636	78068
tALS125_3	KN_3	29.19	30.86	0.95	1498889	356882	81.87	104.72	0.78	4203540	395973	167.06	219.08	0.76	8577804	3103856	51347	23603	27744
tALS125_3	KN_4	24.85	25.54	0.97	1743982	472752	78.2	104.02	0.75	5487248	409908	822.7	527.78	1.56	57728114	34140607	70169	30284	39885
tALS125_3	KN_5	31.49	36.21	0.87	1719003	423919	82.69	112.4	0.74	4513491	493700	161.96	107.08	1.51	8840614	4274405	54586	21144	33442
tALS125_3	KN_6	36.52	38.33	0.95	1203400	296161	90.21	110.3	0.82	2972665	333731	223.97	144.28	1.55	7380582	4418572	32954	13968	18986
tALS125_3	KN_7	31.29	36.39	0.86	1778158	469745	76.02	104.03	0.73	4319705	491201	178.31	107.45	1.66	10133043	5484944	56827	21422	35405
tALS125_3	KN_8	20.9	21.59	0.97	1277781	354051	78.97	103.58	0.76	4826979	442770	163.07	121.08	1.35	9967440	3864737	61125	25910	35215
tALS125_3	KN_9	22.57	23.39	0.96	1479938	457709	82.54	112.6	0.73	5412029	523950	144.32	108.62	1.33	9462243	4092138	65565	26058	39507
tALS125_3	KN_10	20.04	22.42	0.89	1565557	589049	52.79	83.57	0.63	4122775	546503	121.54	92.6	1.31	9493103	4721010	78104	25201	52903
tALS125_3	KN_11	20.12	23.51	0.86	1539672	619553	51.12	82.58	0.62	3912362	523090	131.66	106.24	1.24	10075388	5847290	76527	21386	55141
tALS125_3	WT_1	30.47	29.69	1.03	1608983	603087	66.72	56.05	1.19	3523267	1787569	123.18	88.26	1.4	6504432	3089868	52804	19620	33184
tALS125_3	WT_2	33.59	33.03	1.02	2054261	750316	81.03	79.42	1.02	4956364	1659458	142.04	97.11	1.46	8687730	4506677	61164	21824	39340
tALS125_3	WT_3	30.57	29.27	1.04	1524855	373108	73.39	68.87	1.07	3660847	1088455	190.54	127.24	1.5	9504754	3997124	49882	26124	23758
tALS125_3	WT_4	34.99	36.42	0.96	1882999	488703	77.31	73.75	1.05	4160781	1253819	217.28	145.53	1.49	11693488	7316417	53817	23884	29933
tALS125_3	WT_5	35.74	30.72	1.16	1877866	572018	68.75	75.59	0.91	3612401	814228	329.76	239.25	1.38	17326773	7552281	52543	26940	25603
tALS125_3	WT_6	56.9	66.69	0.85	2417170	433251	76.55	53.75	1.42	3252055	1062209	330.89	233.24	1.42	14057132	4577072	42483	28189	14294

## Sheet: Fig1L_FigS2J
experiment	Image	Cy5.Mean	Cy5.StDev	Cy5.CV	Cy5.Whole	Cy5.Cyto	RFP.Mean	RFP.StDev	RFP.CV	RFP.Whole	RFP.Cyto	GFP.Mean	GFP.StDev	GFP.CV	GFP.Whole	GFP.Cyto	Whole.Area	Nuc.Area	Cyto.Area
tALS125_1	KN_1	139.7	121.79	1.15	9537174	3542380	125.28	101.94	1.23	8552438	3540094	360.87	241.71	1.49	24636045	15186170	68269	29696	38573
tALS125_1	KN_2	123.63	109.25	1.13	9341936	4207884	113.81	95.63	1.19	8599676	4181729	239.14	144.97	1.65	18070841	12294328	75565	25446	50119
tALS125_1	KN_3	113.89	120.29	0.95	6089406	353630	117.04	117.96	0.99	6257869	1240473	410.23	280.4	1.46	21934007	8036001	53468	32520	20948
tALS125_1	KN_4	107.18	166.03	0.65	8785459	798508	120.38	143.62	0.84	9867163	2491610	308.29	208.29	1.48	25269754	16339040	81967	24941	57026
tALS125_1	KN_5	113.12	168.4	0.67	8395462	534116	110.24	127.51	0.86	8181499	1855719	170.69	109.91	1.55	12668404	6982080	74218	28867	45351
tALS125_1	KN_6	68.17	115.74	0.59	9207861	578898	78.98	110.32	0.72	10667726	2381661	194.51	125.77	1.55	26273334	16087345	135077	45858	89219
tALS125_1	KN_7	137.26	167.42	0.82	5601680	180025	125.33	163.87	0.76	5114888	546278	282.19	178.2	1.58	11516555	5739779	40811	22445	18366
tALS125_1	KN_8	146.41	212.25	0.69	6711744	262382	127.91	139.52	0.92	5863445	1558340	276.09	156.63	1.76	12656420	7248392	45842	21837	24005
tALS125_1	WT_1	73.29	64.04	1.14	2642229	1114717	89.74	61.77	1.45	3235215	1950086	317.26	222.11	1.43	11437110	7629478	36050	14928	21122
tALS125_1	WT_2	106.8	123.79	0.86	4824698	924875	124.89	84.82	1.47	5641814	1879236	279.37	222.74	1.25	12619781	2595259	45173	28483	16690
tALS125_1	WT_3	171.52	133.38	1.29	6278015	181702	98.61	75.22	1.31	3609577	423533	420.73	289.42	1.45	15399872	1846949	36603	30819	5784
tALS125_1	WT_4	196.63	196.37	1	7639431	513607	120.18	100.87	1.19	4669033	1029934	118.41	79.36	1.49	4600298	1872408	38851	21180	17671
tALS125_1	WT_5	104.98	149.11	0.7	5022309	332955	77.59	63.53	1.22	3712135	1819136	219.45	175.83	1.25	10498779	5137050	47842	19012	28830
tALS125_1	WT_6	137.43	151.86	0.9	7774890	286902	99.04	79.44	1.25	5602654	1781689	131.32	90.02	1.46	7429091	2637946	56572	30639	25933
tALS125_1	WT_7	139.52	173.36	0.8	5093601	217046	112.11	76.31	1.47	4092884	2206170	222.28	147.44	1.51	8114691	3441852	36507	16881	19626
tALS125_2	KN_1	127.91	196.77	0.65	6387898	335393	137.13	155.28	0.88	6848019	2231605	315.47	232.89	1.35	15754249	9990336	49939	18581	31358
tALS125_2	KN_2	143.77	202.41	0.71	6132247	280245	127.99	127.65	1	5459127	1636336	326.46	200.71	1.63	13924480	9245268	42653	16972	25681
tALS125_2	KN_3	113.77	168.48	0.68	6917514	488683	110.3	139.15	0.79	6706384	979815	257.06	141.72	1.81	15629275	9654972	60800	22601	38199
tALS125_2	KN_4	121.33	164.34	0.74	7535774	440613	107.69	119.78	0.9	6688664	1321905	365.41	300.84	1.21	22695424	15845706	62110	26343	35767
tALS125_2	KN_5	116.87	151.27	0.77	6161720	304773	117.36	129.28	0.91	6187749	1130402	488.14	374.85	1.3	25737173	14629885	52725	23702	29023
tALS125_2	KN_6	71.18	114.49	0.62	8144975	702863	85.53	121.09	0.71	9786789	2223681	190.09	124.28	1.53	21750203	14887609	114420	37004	77416
tALS125_2	KN_7	66.63	115.7	0.58	10308284	704884	73.76	103.65	0.71	11411784	2949810	173.21	115.36	1.5	26797463	19101250	154707	49015	105692
tALS125_2	KN_8	76.36	154.51	0.49	10680263	964498	69.66	101.37	0.69	9742789	3294449	185.7	128.88	1.44	25971789	17472338	139861	32039	107822
tALS125_2	KN_9	136.79	203.8	0.67	11130479	461386	104.87	120.7	0.87	8533162	2082776	197.49	133.02	1.48	16069352	8538168	81367	30344	51023
tALS125_2	KN_10	99.99	147.26	0.68	10183485	503330	90.07	112.89	0.8	9173214	2576073	228.58	154.87	1.48	23279239	13478566	101845	40060	61785
tALS125_2	KN_11	83.14	154.3	0.54	12685468	763464	74.47	111.63	0.67	11362891	2929815	175.01	117.93	1.48	26704076	17241672	152585	44296	108289
tALS125_2	KN_12	112.1	152.47	0.74	5633934	255528	93.84	115.06	0.82	4716304	1551013	263.11	185.57	1.42	13224117	8099656	50260	21954	28306
tALS125_2	KN_13	102.53	139.54	0.73	5970308	297607	95.82	121.08	0.79	5579666	1088538	305.4	208.17	1.47	17783396	10439757	58230	25029	33201
tALS125_2	WT_1	98.57	86.45	1.14	4695908	3276230	138.21	95.71	1.44	6584187	5227173	212.04	149.31	1.42	10101106	6865426	47638	11911	35727
tALS125_2	WT_2	137.21	140.73	0.97	7381025	747216	87.75	81.8	1.07	4720491	1095963	101.42	73.35	1.38	5455744	1668997	53795	29245	24550
tALS125_2	WT_3	106.67	148.09	0.72	6261706	713152	124.16	97.39	1.27	7288852	4489550	334.8	243.08	1.38	19654310	12183566	58704	21271	37433
tALS125_2	WT_4	101.15	127.96	0.79	4114624	251101	89.26	70.53	1.27	3630820	1193615	317.66	253.43	1.25	12922066	6200000	40679	20217	20462
tALS125_2	WT_5	152.03	191.84	0.79	5337572	363355	97.56	86.28	1.13	3425002	1349765	178.85	133.13	1.34	6279036	2977209	35108	14692	20416
tALS125_2	WT_6	124.88	154.13	0.81	4150230	254072	113.97	114.03	1	3787793	841692	243.83	187.16	1.3	8103479	3971491	33234	14826	18408
tALS125_2	WT_7	187.37	212.87	0.88	14130460	581314	107.17	89.64	1.2	8082213	2134302	211.1	181.95	1.16	15919946	4368205	75416	40609	34807
tALS125_2	WT_8	123.46	158.99	0.78	8287116	377150	132.61	95.72	1.39	8901907	4263718	150.41	102.12	1.47	10096190	5172050	67126	34144	32982
tALS125_2	WT_9	97.58	132.42	0.74	6048664	352010	87.61	82.99	1.06	5430971	2021673	122.45	80.42	1.52	7590496	4365422	61987	26388	35599
tALS125_2	WT_10	124.23	170.26	0.73	8017128	186097	101	110.57	0.91	6517872	781016	117.93	76.47	1.54	7610355	2341736	64532	38761	25771
tALS125_2	WT_11	99.54	128.75	0.77	5200600	207107	91.14	69.14	1.32	4761558	1867013	176.24	117.6	1.5	9207792	4601456	52246	23750	28496
tALS125_3	KN_1	70.32	107.71	0.65	4004472	194810	123.81	158.24	0.78	7050784	876850	269.99	194.34	1.39	15375094	7975533	56947	22919	34028
tALS125_3	KN_2	68.32	116.65	0.59	10026744	690207	74.68	103.36	0.72	10960394	2674931	94.92	69.76	1.36	13931858	7750600	146769	43940	102829
tALS125_3	KN_3	107.16	156.85	0.68	14945974	639321	110.16	147.19	0.75	15363381	2644300	152.55	107.62	1.42	21276162	12902777	139467	55423	84044
tALS125_3	KN_4	167.76	184.21	0.91	7697752	202018	129.82	134.62	0.96	5956709	599138	257.29	181.11	1.42	11805999	4462148	45886	26320	19566
tALS125_3	KN_5	85.36	135.4	0.63	6314391	342018	86.3	116.02	0.74	6383774	1175817	274.34	235.84	1.16	20293594	13779254	73972	25296	48676
tALS125_3	KN_6	76.02	105.79	0.72	7816291	442583	102.7	138.21	0.74	10560058	1624706	188.76	127.54	1.48	19409172	12014831	102824	44091	58733
tALS125_3	KN_7	131.76	175.95	0.75	6688365	270792	112.81	124.83	0.9	5726347	1068269	177.82	103.53	1.72	9026814	4918736	50763	22132	28631
tALS125_3	KN_8	84.86	141.13	0.6	9288483	446696	80.33	98.67	0.81	8791973	1882772	120.43	81.49	1.48	13181791	6980979	109452	42198	67254
tALS125_3	WT_1	84.86	96.37	0.88	3551688	327376	92.69	61.87	1.5	3879355	1313460	275.04	213.57	1.29	11511086	4223806	41852	24987	16865
tALS125_3	WT_2	136.24	139.13	0.98	9312644	289936	115.76	85.7	1.35	7912537	2917187	100.48	67.44	1.49	6867869	3108844	68353	40570	27783
tALS125_3	WT_3	94.98	160.36	0.59	7620189	630891	72.53	84.74	0.86	5819044	1937766	163.78	112.8	1.45	13140127	8422224	80228	24503	55725
tALS125_3	WT_4	139.54	187.57	0.74	6256661	292864	121.83	89.81	1.36	5462747	2938462	195.58	143.1	1.37	8769584	4881727	44838	19402	25436
tALS125_3	WT_5	126.19	179.05	0.7	12161766	643887	107.99	110.87	0.97	10407842	3387794	111.21	78.14	1.42	10718440	5572546	96380	36453	59927
tALS125_3	WT_6	133.17	176.79	0.75	8571120	273223	100.53	111.41	0.9	6470299	1113101	101.29	72.25	1.4	6519127	3613969	64362	27044	37318

## Sheet: Fig2B
YFP-NLS TDP43
experiment	group	yfp_NC
68	KN	18.0628
68	KN	14.8991
68	KN	14.162
68	KN	18.2927
68	KN	22.4153
68	KN	17.5949
68	KN	12.7469
68	KN	11.0715
68	KN	43.0055
68	KN	19.2821
68	KN	13.6803
68	KN	18.4308
68	KN	16.2084
68	KN	12.0109
61	KN	42.6366
61	KN	27.2272
61	KN	24.1007
57	KN	32.2228
57	KN	23.9421
57	KN	34.7296
57	KN	33.7752
57	KN	27.4484
57	KN	40.8312
57	KN	28.5639
57	KN	33.3609
57	KN	28.7301
68	WT	2.76247
68	WT	1.71805
68	WT	1.82794
68	WT	2.11001
68	WT	1.82094
68	WT	1.86019
68	WT	1.39215
68	WT	1.79254
61	WT	3.02758
61	WT	1.79817
61	WT	1.80279
57	WT	1.5886
57	WT	2.15118
57	WT	5.20161
57	WT	2.01595
57	WT	2.88827
57	WT	1.41126
57	WT	1.87451
57	WT	1.64335
57	WT	7.69887
57	WT	1.35853
57	WT	2.6539
57	WT	2.02414

## Sheet: Fig2D
YFP-NLS FUS
experiment	group	yfp_NC
68	WT	6.78392
68	WT	6.23206
68	WT	3.98023
68	WT	4.81207
68	WT	2.19394
68	WT	1.82566
68	WT	2.07683
68	WT	1.89992
68	WT	1.53234
68	WT	2.40017
61	WT	4.21673
61	WT	3.46625
61	WT	1.78964
61	WT	1.97875
61	WT	1.40245
61	WT	1.77176
61	WT	2.00755
61	WT	1.8631
61	WT	1.8801
61	WT	1.92929
57	WT	2.20593
57	WT	2.00805
57	WT	3.3016
57	WT	7.9391
68	KN	9.86438
68	KN	12.5898
61	KN	33.9761
61	KN	50.4389
61	KN	26.3412
61	KN	21.18
61	KN	37.4323
61	KN	38.2594
61	KN	57.5153
61	KN	42.9963
61	KN	28.7031
61	KN	57.5163
57	KN	62.395
57	KN	58.4068
57	KN	12.3182
57	KN	50.472
57	KN	27.9865
57	KN	27.5863
57	KN	42.9887
57	KN	18.1071

## Sheet: Fig2F
YFP-NLS MATR3
experiment	group	yfp_NC
68	KN	15.3088
68	KN	13.7848
68	KN	17.145
68	KN	11.0265
68	KN	10.6664
68	KN	16.2792
68	KN	16.2872
68	KN	10.3972
68	KN	36.046
70	KN	20.9639
70	KN	10.1587
70	KN	7.81229
70	KN	9.17542
70	KN	14.5993
70	KN	11.2354
70	KN	9.60773
70	KN	21.7432
70	KN	22.0638
70	KN	10.6107
70	KN	10.1609
70	KN	10.4638
70	KN	29.0095
70	KN	29.8121
70	KN	18.7242
70	KN	17.1929
70	KN	15.3839
70	KN	27.783
70	KN	18.8835
70	KN	7.50173
11	KN	8.72242
11	KN	14.4551
11	KN	36.5735
11	KN	28.3375
11	KN	10.063
11	KN	24.6137
11	KN	16.9153
11	KN	17.5982
11	KN	12.8129
11	KN	11.8821
11	KN	12.2023
11	KN	18.4927
11	KN	14.9349
11	KN	20.0297
11	KN	14.2946
16	KN	19.5579
16	KN	38.553
16	KN	16.9738
16	KN	27.4731
16	KN	16.4372
16	KN	9.18814
16	KN	6.34422
16	KN	13.7041
16	KN	27.1356
16	KN	14.9769
16	KN	20.0442
16	KN	14.3146
16	KN	18.6828
16	KN	19.9505
16	KN	14.6097
68	WT	3.07269
68	WT	1.59223
68	WT	1.48454
68	WT	7.59409
68	WT	2.98013
68	WT	1.90441
68	WT	3.1556
68	WT	2.45727
68	WT	8.76823
68	WT	1.57845
68	WT	1.95158
68	WT	2.97889
68	WT	5.10255
68	WT	3.73583
68	WT	2.09286
68	WT	1.63446
68	WT	1.9078
68	WT	4.28459
68	WT	3.33549
68	WT	5.0787
68	WT	2.54899
70	WT	1.43036
70	WT	5.09788
70	WT	1.72382
70	WT	1.59376
70	WT	1.4938
70	WT	2.18519
70	WT	1.55871
70	WT	1.35347
70	WT	2.33229
70	WT	2.06797
70	WT	2.06042
70	WT	3.68184
70	WT	4.47247
70	WT	3.47401
70	WT	1.51475
70	WT	2.34517
70	WT	2.81795
70	WT	4.19726
70	WT	3.91143
11	WT	2.00477
11	WT	1.78394
11	WT	2.00577
11	WT	3.94714
11	WT	8.02269
11	WT	3.79014
11	WT	2.19944
11	WT	1.06673
11	WT	1.25156
11	WT	2.1347
11	WT	3.39181
11	WT	11.257
11	WT	22.5416
11	WT	8.26982
11	WT	4.63995
11	WT	3.68677
11	WT	2.76198
11	WT	4.99229
11	WT	2.02277
11	WT	7.18322
16	WT	2.12757
16	WT	1.73073
16	WT	2.03981
16	WT	4.36233
16	WT	1.32768
16	WT	1.98032
16	WT	2.6119
16	WT	4.47343
16	WT	3.25192
16	WT	1.63423
16	WT	3.81522
16	WT	6.80784

## Sheet: Fig2H
YFP-NLS SV40
experiment	group	yfp_NC
61	KN	36.9211
61	KN	16.6998
61	KN	26.5186
61	KN	25.9032
61	KN	24.0028
61	KN	38.8014
61	KN	15.3826
61	KN	24.6449
61	KN	34.3569
61	KN	49.2317
58	KN	29.4269
58	KN	33.4223
58	KN	57.0977
58	KN	25.3904
58	KN	22.8431
58	KN	37.7319
58	KN	23.1765
58	KN	18.2513
58	KN	45.5532
58	KN	26.3054
58	KN	18.5125
58	KN	19.4606
58	KN	52.4981
58	KN	55.2435
57	KN	26.5083
57	KN	13.153
57	KN	16.7875
16	KN	25.1323
16	KN	36.0254
16	KN	29.3915
16	KN	25.9844
16	KN	36.8757
16	KN	13.3313
16	KN	20.9075
16	KN	20.0531
16	KN	14.6488
16	KN	38.3838
16	KN	44.3391
16	KN	18.1903
16	KN	21.5265
16	KN	26.1062
61	WT	2.0302
61	WT	1.52311
61	WT	3.1003
61	WT	2.38775
61	WT	3.40675
61	WT	1.74582
61	WT	3.38698
61	WT	2.45413
61	WT	4.3843
61	WT	1.82447
61	WT	2.26389
58	WT	3.68073
58	WT	7.32679
58	WT	2.49754
58	WT	1.71352
58	WT	8.88271
58	WT	14.8961
58	WT	42.2909
58	WT	9.88171
58	WT	6.74228
58	WT	2.97139
58	WT	3.83578
58	WT	9.15312
58	WT	1.92724
58	WT	17.2478
58	WT	18.5705
58	WT	1.57482
58	WT	4.09176
58	WT	3.0282
58	WT	3.13914
58	WT	1.70317
57	WT	3.19461
16	WT	2.67291
16	WT	2.80257
16	WT	1.34206
16	WT	6.53208
16	WT	6.84783
16	WT	8.96424
16	WT	20.7276
16	WT	2.05731
16	WT	7.63659
16	WT	4.86437
16	WT	5.24446
16	WT	1.87104
16	WT	2.03168

## Sheet: Fig3B_FigS3A
experiment	Image	Cy5.Mean	Cy5.StDev	Cy5.CV	Cy5.Whole	Cy5.Cyto	RFP.Mean	RFP.StDev	RFP.CV	RFP.Whole	RFP.Cyto	GFP.Mean	GFP.StDev	GFP.CV	GFP.Whole	GFP.Cyto	Whole.Area	Nuc.Area	Cyto.Area
tALS125_1	KN_1	210.1	168.97	1.24	23871689	18762854	100.2	123.76	0.81	11384834	2812890	639.79	475.21	1.35	72693143	51616497	113621	41226	72395
tALS125_1	KN_2	280.34	227.44	1.23	12996638	8944804	171.44	185.23	0.93	7947912	1075707	273.18	183.5	1.49	12665028	5461479	46361	20655	25706
tALS125_1	KN_3	209.89	171.86	1.22	20045509	16332831	87.8	136.91	0.64	8384838	1932001	560.74	444.85	1.26	53553250	37222285	95504	27434	68070
tALS125_1	KN_4	194.98	161.88	1.2	24559175	20838741	72.67	105.33	0.69	9153668	2993969	206.89	150.47	1.37	26058848	17018547	125958	27569	98389
tALS125_1	KN_5	240.74	176.43	1.36	40018396	31842169	96.17	134.56	0.71	15986991	4574575	344.2	247.64	1.39	57216836	41237879	166230	44078	122152
tALS125_1	KN_6	175.27	129.85	1.35	23704114	16606352	103.43	140.41	0.74	13988948	3084896	427.11	289.59	1.47	57764056	40390939	135245	44156	91089
tALS125_1	WT_1	170.58	162.5	1.05	13480913	7060071	84	110.41	0.76	6638543	1043805	195.31	199.18	0.98	15435511	5612720	79031	31422	47609
tALS125_1	WT_2	222.12	223.26	0.99	22339835	13939588	68.74	98.64	0.7	6913994	2784422	283.91	243.48	1.17	28555009	18136026	100577	23248	77329
tALS125_1	WT_3	269.03	228.55	1.18	19029595	12673448	62.95	73.1	0.86	4452552	1678563	165.77	128.88	1.29	11726014	6350469	70735	22986	47749
tALS125_1	WT_4	184.77	167.01	1.11	20304365	11038544	83.13	85.57	0.97	9134677	4230696	377.45	339.51	1.11	41476860	24746767	109888	32479	77409
tALS125_1	WT_5	173.08	162.81	1.06	13488564	7067722	85.24	110.71	0.77	6642516	1047778	198.05	199.33	0.99	15434196	5611405	77931	31422	46509
tALS125_1	WT_6	210.36	166.26	1.27	18584285	10029256	99.92	88.66	1.13	8827727	3748337	224.57	155.71	1.44	19839263	9432473	88345	37581	50764
tALS125_1	WT_7	253.8	190.84	1.33	29087584	19615224	102.39	103.65	0.99	11734722	4525474	292.6	205.04	1.43	33533856	22399650	114607	37403	77204
tALS125_2	KN_1	192.31	136.09	1.41	23233535	17953358	102.17	130.2	0.78	12343141	2766908	219.12	150.96	1.45	26471417	13446724	120810	38830	81980
tALS125_2	KN_2	193.62	138.24	1.4	25694800	20386737	96.08	126.49	0.76	12750961	3169216	208.77	150.11	1.39	27705304	14678202	132710	38902	93808
tALS125_2	KN_3	212.43	170.15	1.25	29602584	22236310	110.83	152.2	0.73	15444834	2606200	221.36	160.6	1.38	30847084	15585371	139355	47324	92031
tALS125_2	KN_4	248.78	183.17	1.36	22245562	18057532	122.9	129.51	0.95	10989488	4884870	257.39	181.93	1.41	23015088	14708504	89418	22982	66436
tALS125_2	KN_5	260.9	173.71	1.5	19572910	13582695	135.5	157.96	0.86	10165328	2333846	258.04	167.69	1.54	19358609	10803505	75021	27138	47883
tALS125_2	KN_6	197.47	177.97	1.11	14762119	7207645	141.32	150.43	0.94	10564592	1262760	616.93	516.33	1.19	46120059	22129686	74757	42111	32646
tALS125_2	KN_7	296.2	206.76	1.43	35828714	27568325	86.22	112.12	0.77	10429615	3593455	492.23	319.06	1.54	59540609	39949786	120960	32086	88874
tALS125_2	KN_8	274.07	179.08	1.53	16598990	10512394	148.3	159.23	0.93	8981996	2904214	537.56	297.89	1.8	32557203	19093247	60565	23471	37094
tALS125_2	KN_9	250.18	231.69	1.08	33096217	24087724	83.98	116.79	0.72	11109177	3147757	429.35	337.11	1.27	56797400	42012643	132287	37172	95115
tALS125_2	WT_1	475.16	375.93	1.26	35084184	22875607	90.47	94.01	0.96	6679850	2512747	173.11	125.7	1.38	12781616	8249962	73836	27783	46053
tALS125_2	WT_2	221.34	213.85	1.03	20745825	14136247	58.06	85.43	0.68	5441669	2259860	87.72	99.37	0.88	8222276	4015124	93730	21496	72234
tALS125_2	WT_3	232.57	219.34	1.06	16882986	11535803	65.29	75.29	0.87	4739371	1729471	210.11	165.58	1.27	15252090	8227108	72592	22230	50362
tALS125_2	WT_4	223.16	140.39	1.59	15291198	4316215	116.49	78.13	1.49	7982413	1938355	420.63	259.45	1.62	28822481	8765532	68522	45139	23383
tALS125_2	WT_5	257.69	190.26	1.35	14945641	6172975	101.84	84.94	1.2	5906400	2167656	349.28	255.19	1.37	20257969	9676594	57999	28518	29481
tALS125_2	WT_6	365.67	345.93	1.06	34916238	25519226	91.2	123.99	0.74	8708336	3306895	384.48	294.17	1.31	36712400	26528693	95486	25008	70478
tALS125_2	WT_7	214.91	161.7	1.33	18102248	8221704	103.09	81.31	1.27	8683350	3817714	367.71	254.15	1.45	30972428	11747978	84231	47756	36475
tALS125_2	WT_8	349.91	241.88	1.45	22662379	13839211	113.68	129.77	0.88	7362786	1611575	163.77	123.32	1.33	10606846	4787219	64767	24363	40404
tALS125_2	WT_9	263.39	202.45	1.3	17963484	7777778	138.74	126.45	1.1	9461919	2803506	535.87	373.2	1.44	36546570	19543611	68200	33530	34670
tALS125_3	KN_1	277.84	217.44	1.28	14986886	11640222	143.32	135.88	1.05	7730891	3229174	218.13	154.66	1.41	11766166	7183900	53941	17451	36490
tALS125_3	KN_2	191.17	161.61	1.18	22710806	18990372	74.41	107.55	0.69	8839389	2679690	212.94	149.67	1.42	25296106	16255805	118796	27569	91227
tALS125_3	KN_3	171.45	183.76	0.93	18033194	13905187	81.06	92.62	0.88	8526299	2931709	426.6	357.58	1.19	44868913	29172137	105179	32990	72189
tALS125_3	KN_4	224.44	157.54	1.42	18439073	14304197	104.46	144.55	0.72	8582294	2518259	405.75	260.33	1.56	33335115	25866000	82156	23033	59123
tALS125_3	KN_5	219.56	162.64	1.35	21117665	15492639	113.09	141.52	0.8	10876552	2942984	282.73	196.99	1.44	27193335	14207892	96180	29585	66595
tALS125_3	KN_6	273.27	191.1	1.43	28176707	18529123	110.12	136.01	0.81	11354040	2879580	371.48	261.78	1.42	38302186	25607544	103108	36819	66289
tALS125_3	KN_7	197.65	124.67	1.59	13017381	8582679	128.51	154.44	0.83	8463786	1992932	260.83	173.01	1.51	17178224	8940927	65860	23313	42547
tALS125_3	KN_8	272.44	221.5	1.23	43471549	35144124	86.75	132.58	0.65	13842026	4829479	318.63	242.92	1.31	50841003	38681779	159562	30346	129216
tALS125_3	WT_1	314.57	227.42	1.38	38989855	29798608	72.99	98.09	0.74	9047251	2876452	40.92	36.49	1.12	5072302	2749660	123948	36400	87548
tALS125_3	WT_2	476.16	377.98	1.26	34418547	22209970	91.5	94.65	0.97	6613983	2446880	172.05	126.8	1.36	12436131	7904477	72283	27783	44500
tALS125_3	WT_3	447.91	410.18	1.09	32268188	19142074	89	97.14	0.92	6411681	2096123	275.81	228.08	1.21	19869574	12208808	72041	27828	44213
tALS125_3	WT_4	242.15	239.36	1.01	17127098	6146115	106.53	82.53	1.29	7534396	3267719	383.7	269.61	1.42	27138160	12659043	70728	30330	40398
tALS125_3	WT_5	276.43	207.22	1.33	23967940	18374360	83.11	102.52	0.81	7205853	2690020	127.4	99.19	1.28	11046580	6071223	86706	24569	62137
tALS125_3	WT_6	240.14	298.78	0.8	50786276	33112612	87.22	106.94	0.82	18445149	4692566	206.72	146.97	1.41	43718219	25158220	211490	87144	124346
tALS125_3	WT_7	219.03	151.53	1.45	20466531	9986480	107.99	93.81	1.15	10090314	4065461	304.32	199.27	1.53	28435788	13481743	93441	41236	52205
tALS125_3	WT_8	249.22	248.21	1	19506628	12645645	92.69	94.24	0.98	7254665	3673082	335.18	266.79	1.26	26234857	16104614	78272	23181	55091
tALS125_3	WT_9	247.3	218.44	1.13	19090165	5764846	97.07	99.51	0.98	7493622	2542318	643.2	452.75	1.42	49651556	27482071	77195	35199	41996

## Sheet: Fig3D_FigS3B
experiment	Image	ROI	Cy5.Mean	Cy5.StDev	Cy5.CV	Cy5.Whole	Cy5.Cyto	RFP.Mean	RFP.StDev	RFP.CV	RFP.Whole	RFP.Cyto	GFP.Mean	GFP.StDev	GFP.CV	GFP.Whole	GFP.Cyto	Whole.Area	Nuc.Area	Cyto.Area	nc
tALS125_1	KN_1	0	262.24	282.93	0.93	37097384	31259758	94.27	163.89	0.58	13335222	1780603	306.52	261.67	1.17	43361043	25982687	141461	37076	104385	0.53
tALS125_1	KN_2	1	322.17	376.6	0.86	25479387	10861263	183.61	229.07	0.8	14521488	470690	714.7	472.49	1.51	56523838	23895398	79088	49344	29744	0.81
tALS125_1	KN_3	1	349.4	400.28	0.87	54940922	54934263	93.48	174.25	0.54	14699244	14697798	598.24	502.75	1.19	94068733	94050471	157242	75	157167	0.25
tALS125_1	KN_4	0	294.32	200.18	1.47	17834998	11376558	128.12	148.01	0.87	7763534	1536917	805.48	573.84	1.4	48809877	28422784	60597	28658	31939	0.63
tALS125_1	KN_5	0	429.49	311.93	1.38	26807598	18039052	121.12	121.51	1	7559712	2862073	710.34	478.77	1.48	44337574	29266623	62417	22855	39562	0.84
tALS125_1	KN_6	0	382.69	352.98	1.08	56970043	47072887	130.1	224.64	0.58	19368199	1995950	300.8	226.57	1.33	44779069	27060527	148869	41317	107552	0.55
tALS125_1	KN_7	0	243.57	325.18	0.75	20884108	15103820	135.2	196.03	0.69	11592336	959607	710.51	508.37	1.4	60920799	39049500	85742	32565	53177	0.62
tALS125_1	WT_1	0	541.85	427.44	1.27	44118742	34614749	124.87	171.66	0.73	10166868	2672338	1238.57	863.99	1.43	100846751	79064240	81422	21051	60371	0.79
tALS125_1	WT_2	0	423.34	344.7	1.23	25822008	16914074	109.59	120.87	0.91	6684846	2867170	387.28	266.38	1.45	23622425	13428707	60996	22223	38773	0.92
tALS125_1	WT_3	1	247.72	209.9	1.18	17938974	8652374	84.61	95.03	0.89	6127407	2570698	406.11	310.28	1.31	29409135	16754478	72416	23318	49098	2.26
tALS125_1	WT_4	0	385.77	450.55	0.86	31742947	9802187	79.45	110.73	0.72	6537121	2202377	462.06	388.93	1.19	38020385	19937855	82284	24332	57952	5.33
tALS125_1	WT_5	0	493.05	447.92	1.1	37794117	28528199	87.09	106.12	0.82	6676058	2214821	1144.04	757.31	1.51	87695475	63766119	76654	21027	55627	0.86
tALS125_1	WT_6	1	362.67	347.42	1.04	27512457	13683159	78.61	122.18	0.64	5963126	1288538	243.53	225.76	1.08	18473953	10037492	75860	21050	54810	2.63
tALS125_1	WT_7	0	409.54	303.15	1.35	27525023	9491293	124.49	110.82	1.12	8367043	2238116	554.08	422.9	1.31	37238896	18638586	67209	30353	36856	2.31
tALS125_1	WT_8	0	428.49	459	0.93	35429930	11404718	81.99	87.26	0.94	6779277	2884892	516	405.02	1.27	42665915	26520718	82686	25623	57063	4.69
tALS125_1	WT_9	1	347.31	293	1.19	25698716	16295997	109.21	161.49	0.68	8080569	870919	326.81	251.96	1.3	24181975	11841924	73994	25771	48223	1.08
tALS125_2	KN_1	0	421.7	466.12	0.9	19655584	8601763	204.84	239.19	0.86	9547755	553196	936.42	625.9	1.5	43646473	23713082	46610	26265	20345	1
tALS125_2	KN_2	1	681.22	556.28	1.22	46363706	29548198	111.65	133.3	0.84	7598981	1797627	922.37	622.64	1.48	62776515	33995456	68060	28355	39705	0.8
tALS125_2	KN_3	0	395.96	292.81	1.35	22016688	8791365	134.37	197.51	0.68	7471368	818786	551.37	358.13	1.54	30657574	15787294	55603	25772	29831	1.74
tALS125_2	KN_4	0	304.07	287.1	1.06	38560016	31782106	111.43	186.72	0.6	14131044	1639043	414.25	274.99	1.51	52530838	33618702	126811	36983	89828	0.52
tALS125_2	KN_5	0	296.09	236.61	1.25	41806752	28679222	92.96	148.85	0.62	13125087	1783822	808.5	649.64	1.24	114158056	86471076	141198	41407	99791	1.1
tALS125_2	KN_6	0	296.73	430	0.69	27876669	21591821	114.09	196.4	0.58	10718618	972671	1057.3	792.5	1.33	99328877	68730063	93946	30025	63921	0.62
tALS125_2	KN_7	0	354.19	292.02	1.21	40914426	33077471	62.37	119.09	0.52	7205019	1244141	694.12	569.38	1.22	80181032	62124332	115515	25924	89591	0.82
tALS125_2	KN_8	1	275.01	197.69	1.39	13361171	7397063	138.73	200.32	0.69	6740274	980484	504.74	390.17	1.29	24522243	16774348	48584	16951	31633	1.5
tALS125_2	KN_9	0	289.75	332.43	0.87	32670588	25625606	114.63	203.86	0.56	12925520	2592343	579.98	418.71	1.39	65396710	45361949	112756	30513	82243	0.74
tALS125_2	KN_10	2	368.85	266.36	1.38	18591974	12214867	108.77	214.34	0.51	5482320	674907	1275.84	727.62	1.75	64308881	50486530	50405	9626	40779	2.21
tALS125_2	KN_11	1	312.88	260.78	1.2	26278726	18122474	111.05	165.96	0.67	9327484	903431	569.02	403.53	1.41	47792789	31313361	83991	32253	51738	0.72
tALS125_2	KN_12	3	255.18	231.85	1.1	13777961	7213529	134.14	179.86	0.75	7242524	1050490	869.19	549.81	1.58	46930904	27083157	53994	24345	29649	1.11
tALS125_2	WT_0	0	259.51	236.19	1.1	24868683	13443347	68.4	89.15	0.77	6555188	2764911	387.87	342.47	1.13	37169758	23770889	95831	23539	72292	2.61
tALS125_2	WT_1	1	778.17	546.14	1.42	75504157	64875093	105.94	133.74	0.79	10279271	4789129	696.52	474.36	1.47	67582325	54512792	97028	18150	78878	0.71
tALS125_2	WT_2	1	295.89	225.63	1.31	19897119	9144943	123.24	149.77	0.82	8287089	3075189	434.67	330.32	1.32	29229416	16535953	67245	27725	39520	1.68
tALS125_2	WT_3	0	551.65	345.66	1.6	30156970	19457883	125.79	116.18	1.08	6876313	2675835	405.47	253.72	1.6	22165864	14065676	54667	19171	35496	1.02
tALS125_2	WT_4	0	316.66	259.29	1.22	22427235	22039671	123.78	151.77	0.82	8766913	8132234	262.83	272.07	0.97	18614758	18266637	70825	3351	67474	0.35
tALS125_2	WT_5	1	333.92	236.74	1.41	32391611	20809096	89.63	90.35	0.99	8694681	3593403	478.31	395.47	1.21	46397117	28150711	97003	34076	62927	1.03
tALS125_2	WT_6	0	366.27	307.85	1.19	18966966	3768959	124.37	116.75	1.07	6440292	1147831	743.06	505.48	1.47	38478562	15561414	51784	31847	19937	2.52
tALS125_2	WT_7	1	284.92	221.65	1.29	28585643	18025530	103.27	116.33	0.89	10360624	2307007	555.13	424.15	1.31	55694918	28934813	100327	38372	61955	0.95
tALS125_2	WT_8	1	294.28	254.96	1.15	18107438	8997603	86.11	108.88	0.79	5298718	1941935	774.39	620.08	1.25	47649079	32999189	61531	17452	44079	2.56
tALS125_2	WT_9	0	331.87	254.26	1.31	20497770	7785972	107.28	115.61	0.93	6625956	1952175	455.53	321.82	1.42	28136049	13297319	61765	27390	34375	2.05
tALS125_2	WT_10	2	407.62	465.73	0.88	25783906	8643580	91.65	92.21	0.99	5796986	2701192	709.41	632.39	1.12	44873219	27045326	63254	20386	42868	4.17
tALS125_3	KN_1	1	288.84	330.72	0.87	36580855	29473081	106.95	183.6	0.58	13544463	1371752	934.24	719.19	1.3	118320219	77220757	126648	37071	89577	0.58
tALS125_3	KN_2	2	378.26	295.89	1.28	25493279	11035403	120.6	194.9	0.62	8128156	805372	434.83	298.08	1.46	29305513	16009623	67396	25137	42259	2.2
tALS125_3	KN_3	0	889.22	630.5	1.41	62463270	48538983	126.96	147.6	0.86	8918030	2827568	971.75	642.33	1.51	68260625	48545411	70245	21336	48909	0.66
tALS125_3	KN_4	1	438.4	693.67	0.63	25779269	17190053	164.52	233.02	0.71	9674400	739915	1037.94	770.1	1.35	61033747	33989351	58803	26658	32145	0.6
tALS125_3	KN_5	2	373.52	345.71	1.08	48886988	35991898	107.75	178.65	0.6	14102535	1684795	558.96	393.2	1.42	73157399	50094111	130881	37994	92887	0.88
tALS125_3	KN_6	1	247.11	292.99	0.84	26539760	20100796	137.27	202.3	0.68	14743178	1289569	1210.74	806.15	1.5	130032082	94396407	107399	40777	66622	0.52
tALS125_3	KN_7	0	212.71	155.04	1.37	15705010	9577864	68.48	94.58	0.72	5056434	694097	924.71	638.93	1.45	68274227	41673094	73833	36024	37809	0.67
tALS125_3	KN_8	0	232.7	169.07	1.38	26247087	19172197	98.64	152.64	0.65	11125509	1290720	567.94	370.17	1.53	64060251	43576652	112794	39851	72943	0.68
tALS125_3	KN_9	1	307.72	252.96	1.22	27143571	18992133	107.33	156.28	0.69	9467369	1150827	328.94	236.99	1.39	29015418	18967848	88210	33772	54438	0.69
tALS125_3	KN_10	0	214.87	154.47	1.39	23191136	16235004	97.39	144.52	0.67	10511204	1135020	321.65	199.05	1.62	34715312	22821905	107930	41027	66903	0.7
tALS125_3	KN_11	2	291.28	267.8	1.09	16921670	11250794	127.77	176.29	0.72	7422602	661068	805.03	498.57	1.61	46767412	27984878	58094	25155	32939	0.66
tALS125_3	KN_12	1	255.93	221.91	1.15	33328545	26160196	100.5	187.6	0.54	13087756	1381073	601.99	447.84	1.34	78394057	58017044	130225	32492	97733	0.82
tALS125_3	WT_1	1	357.56	307.87	1.16	25948092	8678429	96.76	110.87	0.87	7022080	1870547	488.36	350.12	1.39	35440381	16426752	72570	26883	45687	3.38
tALS125_3	WT_2	2	399.42	301.75	1.32	19005482	10403188	103	104.66	0.98	4900904	1256998	798.16	587.71	1.36	37978669	24221878	47583	20989	26594	1.05
tALS125_3	WT_3	0	269.94	216.96	1.24	18310154	9587818	87.83	79.34	1.11	5957335	2900828	377.21	260.52	1.45	25586581	15957864	67831	23062	44769	1.77
tALS125_3	WT_4	0	353.25	363.53	0.97	33376784	12415621	82.57	118.28	0.7	7801358	1980295	646.67	466.29	1.39	61100858	38802792	94485	30407	64078	3.56
tALS125_3	WT_5	1	299.11	230.96	1.3	27840074	27839935	88.1	91.42	0.96	8200002	8199944	184.33	128.75	1.43	17156717	17156118	93077	9	93068	0.05
tALS125_3	WT_6	0	461.22	396.29	1.16	43181717	22492521	83.44	126.15	0.66	7811712	1803597	346.19	393.27	0.88	32411924	16298865	93624	24873	68751	2.54
tALS125_3	WT_7	1	456.81	405.32	1.13	23191543	14180339	141.67	125.05	1.13	7192205	3187451	1098.21	995.71	1.1	55754983	39522082	50769	21309	29460	0.88
tALS125_3	WT_8	2	380.66	293.24	1.3	26557537	10428832	87.22	76.04	1.15	6085313	2234659	353.96	277.23	1.28	24694923	9710925	69767	29366	40401	2.13
tALS125_3	WT_9	0	460.44	364.09	1.26	35695924	20239756	106.14	121.58	0.87	8228523	3740938	528.06	398.91	1.32	40938386	22062347	77526	25279	52247	1.58
tALS125_3	WT_10	3	458.62	292.87	1.57	24906636	11662360	101.36	133.71	0.76	5504776	945093	384.75	252.97	1.52	20895153	10856627	54308	24103	30205	1.42

[truncated: 27 more sheets: Fig3F_FigS3C, Fig3H_FigS3D, Fig4E, Fig4G, Fig4I, Fig4K, Fig5D, Fig5E_S4A, Fig 5F and S4B, Fig5J, Fig5K, Fig5L, Fig6H-I, Fig7F, Fig7B-C, Fig7D, Fig7I-J_FigS7A-C, FigS1D, FigS1E-F, FigS1G …]
